# Supplementary material for: Computational Evaluation of Multitarget Capabilities of Phenylethanoid Glycosides Against SARS-CoV-2’s 3CLpro and PLpro
Source: Pharmaceuticals (Basel). 2026 Jul 21;19(7):1126. doi: 10.3390/ph19071126 (PMC13414898; doi:10.3390/ph19071126)
Supplement: Supplementary file 1 [file pharmaceuticals-19-01126-s001.zip]

Archive with 1 entries (1 files):
- pharmaceuticals-4346725-supplementary.pdf
